# Supplementary material for: Is There Any Difference in the In Situ Immune Response in Active Localized Cutaneous Leishmaniasis That Respond Well or Poorly to Meglumine Antimoniate Treatment or Spontaneously Heal?
Source: Microorganisms. 2023 Jun 22;11(7):1631. doi: 10.3390/microorganisms11071631 (PMC10384164; doi:10.3390/microorganisms11071631)
Supplement: Supplementary file 1 [file microorganisms-11-01631-s001.zip]

Archive with 1 entries (1 files):
- microorganisms-2311054-supplementary.pdf
